# Supplementary material for: Addressing the Real-World Challenges of Immunoresistance to Botulinum Neurotoxin A in Aesthetic Practice: Insights and Recommendations from a Panel Discussion in Hong Kong
Source: Toxins (Basel). 2023 Jul 12;15(7):456. doi: 10.3390/toxins15070456 (PMC10467074; doi:10.3390/toxins15070456)
Supplement: Supplementary file 1 [file toxins-15-00456-s001.zip]

Archive with 1 entries (1 files):
- toxins-2456074-supplementary.pdf
